# Supplementary material for: Investigating the anti-obesity potential of Nelumbo nucifera leaf bioactive compounds through machine learning and computational biology methods
Source: Front Pharmacol. 2024 Dec 18;15:1500865. doi: 10.3389/fphar.2024.1500865 (PMC11688479; doi:10.3389/fphar.2024.1500865)
Supplement: Supplementary file 2 [file DataSheet1.zip]

Archive with 40 entries (39 files):
- structures/
- __MACOSX/._structures
- structures/leucodelphinidin.cdxml
- __MACOSX/structures/._leucodelphinidin.cdxml
- structures/5'-o-methyladenosine.cdxml
- __MACOSX/structures/._5'-o-methyladenosine.cdxml
- structures/dehydronuciferine.cdxml
- __MACOSX/structures/._dehydronuciferine.cdxml
- structures/Sitogluside.cdxml
- __MACOSX/structures/._Sitogluside.cdxml
- structures/isorhamnetin.cdxml
- __MACOSX/structures/._isorhamnetin.cdxml
- structures/(+)-Leucocyanidin.cdxml
- __MACOSX/structures/._(+)-Leucocyanidin.cdxml
- structures/kaempferol.cdxml
- __MACOSX/structures/._kaempferol.cdxml
- structures/o-Nornuciferine.cdxml
- __MACOSX/structures/._o-Nornuciferine.cdxml
- structures/n-nornuciferine.cdxml
- __MACOSX/structures/._n-nornuciferine.cdxml
- structures/Armepavine.cdxml
- __MACOSX/structures/._Armepavine.cdxml
- structures/Nuciferin.cdxml
- __MACOSX/structures/._Nuciferin.cdxml
- structures/Cycloartenol.cdxml
- __MACOSX/structures/._Cycloartenol.cdxml
- structures/anonaine.cdxml
- __MACOSX/structures/._anonaine.cdxml
- structures/Remerin.cdxml
- __MACOSX/structures/._Remerin.cdxml
- structures/Machiline.cdxml
- __MACOSX/structures/._Machiline.cdxml
- structures/sitosterol.cdxml
- __MACOSX/structures/._sitosterol.cdxml
- structures/ent-Epicatechin.cdxml
- __MACOSX/structures/._ent-Epicatechin.cdxml
- structures/quercetin.cdxml
- __MACOSX/structures/._quercetin.cdxml
- Supplymentary.docx
- __MACOSX/._Supplymentary.docx
