# Supplementary material for: Investigating the anti-obesity potential of Nelumbo nucifera leaf bioactive compounds through machine learning and computational biology methods
Source: Front Pharmacol. 2024 Dec 18;15:1500865. doi: 10.3389/fphar.2024.1500865 (PMC11688479; doi:10.3389/fphar.2024.1500865)
Supplement: Supplementary file 2 [file DataSheet1.zip › structures/Sitogluside.cdxml]

<?xml version="1.0" encoding="UTF-8" ?>
<!DOCTYPE CDXML SYSTEM "http://www.cambridgesoft.com/xml/cdxml.dtd" >
<CDXML
 CreationProgram="ChemDraw 20.0.0.38"
 Name="Sitogluside.cdxml"
 BoundingBox="35.40 280.04 487.60 489.96"
 WindowPosition="0 0"
 WindowSize="0 0"
 FractionalWidths="yes"
 InterpretChemically="yes"
 ShowAtomQuery="yes"
 ShowAtomStereo="no"
 ShowAtomEnhancedStereo="yes"
 ShowAtomNumber="no"
 ShowResidueID="no"
 ShowBondQuery="yes"
 ShowBondRxn="yes"
 ShowBondStereo="no"
 ShowTerminalCarbonLabels="no"
 ShowNonTerminalCarbonLabels="no"
 HideImplicitHydrogens="no"
 LabelFont="21"
 LabelSize="10"
 LabelFace="96"
 CaptionFont="21"
 CaptionSize="12"
 HashSpacing="2.70"
 MarginWidth="2"
 LineWidth="1"
 BoldWidth="4"
 BondLength="30"
 BondSpacing="12"
 ChainAngle="120"
 LabelJustification="Auto"
 CaptionJustification="Left"
 AminoAcidTermini="HOH"
 ShowSequenceTermini="yes"
 ShowSequenceBonds="yes"
 ShowSequenceUnlinkedBranches="no"
 ResidueWrapCount="40"
 ResidueBlockCount="10"
 ResidueZigZag="yes"
 NumberResidueBlocks="no"
 PrintMargins="36 36 36 36"
 MacPrintInfo="000300000048004800000000030F022FFFEEFFEE033802410367057B03DF000200000048004800000000030F022F000100000064000000010001010100000001270F000100010000000000000000000000000002001901900000000000400000000000000000000100000000000000000000000000000000"
 ChemPropName=""
 ChemPropFormula="Chemical Formula: "
 ChemPropExactMass="Exact Mass: "
 ChemPropMolWt="Molecular Weight: "
 ChemPropMOverZ="m/z: "
 ChemPropAnalysis="Elemental Analysis: "
 ChemPropBoilingPt="Boiling Point: "
 ChemPropMeltingPt="Melting Point: "
 ChemPropCritTemp="Critical Temp: "
 ChemPropCritPres="Critical Pres: "
 ChemPropCritVol="Critical Vol: "
 ChemPropGibbs="Gibbs Energy: "
 ChemPropLogP="Log P: "
 ChemPropMR="MR: "
 ChemPropHenry="Henry&apos;s Law: "
 ChemPropEForm="Heat of Form: "
 ChemProptPSA="tPSA: "
 ChemPropID=""
 ChemPropFragmentLabel=""
 color="0"
 bgcolor="1"
 RxnAutonumberStart="1"
 RxnAutonumberConditions="no"
 RxnAutonumberStyle="Roman"
 RxnAutonumberFormat="(#)"
><colortable>
<color r="1" g="1" b="1"/>
<color r="0" g="0" b="0"/>
<color r="1" g="0" b="0"/>
<color r="1" g="1" b="0"/>
<color r="0" g="1" b="0"/>
<color r="0" g="1" b="1"/>
<color r="0" g="0" b="1"/>
<color r="1" g="0" b="1"/>
</colortable><fonttable>
<font id="21" charset="x-mac-roman" name="Helvetica"/>
</fonttable><page
 id="260"
 BoundingBox="0 0 523 770"
 HeaderPosition="36"
 FooterPosition="36"
 PrintTrimMarks="yes"
 HeightPages="1"
 WidthPages="1"
><fragment
 id="172"
 BoundingBox="35.40 280.04 487.60 489.96"
 Z="128"
><n
 id="173"
 p="474.02 280.52"
 Z="129"
 AS="N"
/><n
 id="174"
 p="445.04 288.28"
 Z="130"
 AS="N"
/><n
 id="175"
 p="437.28 317.26"
 Z="131"
 AS="N"
/><n
 id="176"
 p="407.93 323.50"
 Z="132"
 AS="N"
/><n
 id="177"
 p="398.66 352.03"
 Z="133"
 AS="N"
/><n
 id="178"
 p="369.32 358.27"
 Z="134"
 AS="N"
/><n
 id="179"
 p="348.10 337.05"
 Z="135"
 AS="N"
/><n
 id="180"
 p="360.05 386.80"
 Z="136"
 AS="N"
/><n
 id="181"
 p="377.68 411.07"
 Z="137"
 AS="N"
/><n
 id="182"
 p="360.05 435.34"
 Z="138"
 AS="N"
/><n
 id="183"
 p="331.52 426.07"
 Z="139"
 AS="N"
/><n
 id="184"
 p="331.52 396.07"
 Z="140"
 AS="N"
/><n
 id="185"
 p="305.53 381.07"
 Z="141"
 AS="N"
/><n
 id="186"
 p="279.55 396.07"
 Z="142"
 AS="N"
/><n
 id="187"
 p="279.55 426.07"
 Z="143"
 AS="N"
/><n
 id="188"
 p="305.53 441.07"
 Z="144"
 AS="N"
/><n
 id="189"
 p="305.53 471.07"
 Z="145"
 AS="N"
/><n
 id="190"
 p="279.55 486.07"
 Z="146"
 AS="N"
/><n
 id="191"
 p="253.57 471.07"
 Z="147"
 AS="N"
/><n
 id="192"
 p="253.57 441.07"
 Z="148"
 AS="N"
/><n
 id="193"
 p="227.59 426.07"
 Z="149"
 AS="N"
/><n
 id="194"
 p="201.61 441.07"
 Z="150"
 AS="N"
/><n
 id="195"
 p="201.61 471.07"
 Z="151"
 AS="N"
/><n
 id="196"
 p="227.59 486.07"
 Z="152"
 AS="N"
/><n
 id="197"
 p="175.63 486.07"
 Z="153"
 Element="8"
 NumHydrogens="0"
 NeedsClean="yes"
 AS="N"
><t
 p="171.74 489.75"
 BoundingBox="172.13 482.39 179.12 489.96"
 LabelJustification="Left"
><s font="21" size="10" color="0" face="96">O</s></t></n><n
 id="198"
 p="149.65 471.07"
 Z="154"
 AS="N"
/><n
 id="199"
 p="149.65 441.07"
 Z="155"
 AS="N"
/><n
 id="200"
 p="123.67 426.07"
 Z="156"
 AS="N"
/><n
 id="201"
 p="97.69 441.07"
 Z="157"
 AS="N"
/><n
 id="202"
 p="97.69 471.07"
 Z="158"
 AS="N"
/><n
 id="203"
 p="123.67 486.07"
 Z="159"
 Element="8"
 NumHydrogens="0"
 NeedsClean="yes"
 AS="N"
><t
 p="119.78 489.75"
 BoundingBox="120.17 482.39 127.16 489.96"
 LabelJustification="Left"
><s font="21" size="10" color="0" face="96">O</s></t></n><n
 id="204"
 p="71.71 486.07"
 Z="160"
 AS="N"
/><n
 id="205"
 p="45.73 471.07"
 Z="161"
 Element="8"
 NumHydrogens="1"
 NeedsClean="yes"
 AS="N"
><t
 p="49.62 474.75"
 BoundingBox="35.40 467.39 49.22 474.96"
 LabelJustification="Right"
 Justification="Right"
 LabelAlignment="Right"
><s font="21" size="10" color="0" face="96">OH</s></t></n><n
 id="206"
 p="71.71 426.07"
 Z="162"
 Element="8"
 NumHydrogens="1"
 NeedsClean="yes"
 AS="N"
><t
 p="75.60 429.75"
 BoundingBox="61.38 422.39 75.20 429.96"
 LabelJustification="Right"
 Justification="Right"
 LabelAlignment="Right"
><s font="21" size="10" color="0" face="96">OH</s></t></n><n
 id="207"
 p="123.67 396.07"
 Z="163"
 Element="8"
 NumHydrogens="1"
 NeedsClean="yes"
 AS="N"
><t
 p="119.78 399.75"
 BoundingBox="120.17 392.39 134.04 399.96"
 LabelJustification="Left"
 LabelAlignment="Left"
><s font="21" size="10" color="0" face="96">OH</s></t></n><n
 id="208"
 p="175.63 426.07"
 Z="164"
 Element="8"
 NumHydrogens="1"
 NeedsClean="yes"
 AS="N"
><t
 p="171.74 429.75"
 BoundingBox="172.13 422.39 186 429.96"
 LabelJustification="Left"
 LabelAlignment="Left"
><s font="21" size="10" color="0" face="96">OH</s></t></n><n
 id="209"
 p="253.57 411.07"
 Z="165"
 AS="N"
/><n
 id="210"
 p="334.65 366.23"
 Z="166"
 AS="N"
/><n
 id="211"
 p="458.49 338.47"
 Z="167"
 AS="N"
/><n
 id="212"
 p="487.47 330.71"
 Z="168"
 AS="N"
/><n
 id="213"
 p="450.73 367.45"
 Z="169"
 AS="N"
/><b
 id="214"
 Z="170"
 B="173"
 E="174"
 BS="N"
/><b
 id="215"
 Z="171"
 B="174"
 E="175"
 BS="N"
/><b
 id="216"
 Z="172"
 B="175"
 E="176"
 BS="N"
/><b
 id="217"
 Z="173"
 B="176"
 E="177"
 BS="N"
/><b
 id="218"
 Z="174"
 B="177"
 E="178"
 BS="N"
/><b
 id="219"
 Z="175"
 B="178"
 E="179"
 BS="N"
/><b
 id="220"
 Z="176"
 B="178"
 E="180"
 BS="N"
/><b
 id="221"
 Z="177"
 B="180"
 E="181"
 BS="N"
/><b
 id="222"
 Z="178"
 B="181"
 E="182"
 BS="N"
/><b
 id="223"
 Z="179"
 B="182"
 E="183"
 BS="N"
/><b
 id="224"
 Z="180"
 B="183"
 E="184"
 BS="N"
/><b
 id="225"
 Z="181"
 B="180"
 E="184"
 BS="N"
/><b
 id="226"
 Z="182"
 B="184"
 E="185"
 BS="N"
/><b
 id="227"
 Z="183"
 B="185"
 E="186"
 BS="N"
/><b
 id="228"
 Z="184"
 B="186"
 E="187"
 BS="N"
/><b
 id="229"
 Z="185"
 B="187"
 E="188"
 BS="N"
/><b
 id="230"
 Z="186"
 B="183"
 E="188"
 BS="N"
/><b
 id="231"
 Z="187"
 B="188"
 E="189"
 BS="N"
/><b
 id="232"
 Z="188"
 B="189"
 E="190"
 BS="N"
/><b
 id="233"
 Z="189"
 B="190"
 E="191"
 Order="2"
 BS="N"
 BondCircularOrdering="0 232 234 240"
/><b
 id="234"
 Z="190"
 B="191"
 E="192"
 BS="N"
/><b
 id="235"
 Z="191"
 B="187"
 E="192"
 BS="N"
/><b
 id="236"
 Z="192"
 B="192"
 E="193"
 BS="N"
/><b
 id="237"
 Z="193"
 B="193"
 E="194"
 BS="N"
/><b
 id="238"
 Z="194"
 B="194"
 E="195"
 BS="N"
/><b
 id="239"
 Z="195"
 B="195"
 E="196"
 BS="N"
/><b
 id="240"
 Z="196"
 B="191"
 E="196"
 BS="N"
/><b
 id="241"
 Z="197"
 B="195"
 E="197"
 BS="N"
/><b
 id="242"
 Z="198"
 B="197"
 E="198"
 BS="N"
/><b
 id="243"
 Z="199"
 B="198"
 E="199"
 BS="N"
/><b
 id="244"
 Z="200"
 B="199"
 E="200"
 BS="N"
/><b
 id="245"
 Z="201"
 B="200"
 E="201"
 BS="N"
/><b
 id="246"
 Z="202"
 B="201"
 E="202"
 BS="N"
/><b
 id="247"
 Z="203"
 B="202"
 E="203"
 BS="N"
/><b
 id="248"
 Z="204"
 B="198"
 E="203"
 BS="N"
/><b
 id="249"
 Z="205"
 B="202"
 E="204"
 BS="N"
/><b
 id="250"
 Z="206"
 B="204"
 E="205"
 BS="N"
/><b
 id="251"
 Z="207"
 B="201"
 E="206"
 BS="N"
/><b
 id="252"
 Z="208"
 B="200"
 E="207"
 BS="N"
/><b
 id="253"
 Z="209"
 B="199"
 E="208"
 BS="N"
/><b
 id="254"
 Z="210"
 B="192"
 E="209"
 BS="N"
/><b
 id="255"
 Z="211"
 B="184"
 E="210"
 BS="N"
/><b
 id="256"
 Z="212"
 B="175"
 E="211"
 BS="N"
/><b
 id="257"
 Z="213"
 B="211"
 E="212"
 BS="N"
/><b
 id="258"
 Z="214"
 B="211"
 E="213"
 BS="N"
/></fragment></page></CDXML>
