# Supplementary material for: Investigating the anti-obesity potential of Nelumbo nucifera leaf bioactive compounds through machine learning and computational biology methods
Source: Front Pharmacol. 2024 Dec 18;15:1500865. doi: 10.3389/fphar.2024.1500865 (PMC11688479; doi:10.3389/fphar.2024.1500865)
Supplement: Supplementary file 2 [file DataSheet1.zip › structures/Cycloartenol.cdxml]

<?xml version="1.0" encoding="UTF-8" ?>
<!DOCTYPE CDXML SYSTEM "http://www.cambridgesoft.com/xml/cdxml.dtd" >
<CDXML
 CreationProgram="ChemDraw 20.0.0.38"
 Name="Cycloartenol.cdxml"
 BoundingBox="106.16 261.90 416.84 508.10"
 WindowPosition="0 0"
 WindowSize="0 0"
 FractionalWidths="yes"
 InterpretChemically="yes"
 ShowAtomQuery="yes"
 ShowAtomStereo="no"
 ShowAtomEnhancedStereo="yes"
 ShowAtomNumber="no"
 ShowResidueID="no"
 ShowBondQuery="yes"
 ShowBondRxn="yes"
 ShowBondStereo="no"
 ShowTerminalCarbonLabels="no"
 ShowNonTerminalCarbonLabels="no"
 HideImplicitHydrogens="no"
 LabelFont="21"
 LabelSize="10"
 LabelFace="96"
 CaptionFont="20"
 CaptionSize="12"
 HashSpacing="2.70"
 MarginWidth="2"
 LineWidth="1"
 BoldWidth="4"
 BondLength="30"
 BondSpacing="12"
 ChainAngle="120"
 LabelJustification="Auto"
 CaptionJustification="Left"
 AminoAcidTermini="HOH"
 ShowSequenceTermini="yes"
 ShowSequenceBonds="yes"
 ShowSequenceUnlinkedBranches="no"
 ResidueWrapCount="40"
 ResidueBlockCount="10"
 ResidueZigZag="yes"
 NumberResidueBlocks="no"
 PrintMargins="36 36 36 36"
 MacPrintInfo="000300000048004800000000030F022FFFEEFFEE033802410367057B03DF000200000048004800000000030F022F000100000064000000010001010100000001270F000100010000000000000000000000000002001901900000000000400000000000000000000100000000000000000000000000000000"
 ChemPropName=""
 ChemPropFormula="Chemical Formula: "
 ChemPropExactMass="Exact Mass: "
 ChemPropMolWt="Molecular Weight: "
 ChemPropMOverZ="m/z: "
 ChemPropAnalysis="Elemental Analysis: "
 ChemPropBoilingPt="Boiling Point: "
 ChemPropMeltingPt="Melting Point: "
 ChemPropCritTemp="Critical Temp: "
 ChemPropCritPres="Critical Pres: "
 ChemPropCritVol="Critical Vol: "
 ChemPropGibbs="Gibbs Energy: "
 ChemPropLogP="Log P: "
 ChemPropMR="MR: "
 ChemPropHenry="Henry&apos;s Law: "
 ChemPropEForm="Heat of Form: "
 ChemProptPSA="tPSA: "
 ChemPropID=""
 ChemPropFragmentLabel=""
 color="0"
 bgcolor="1"
 RxnAutonumberStart="1"
 RxnAutonumberConditions="no"
 RxnAutonumberStyle="Roman"
 RxnAutonumberFormat="(#)"
><colortable>
<color r="1" g="1" b="1"/>
<color r="0" g="0" b="0"/>
<color r="1" g="0" b="0"/>
<color r="1" g="1" b="0"/>
<color r="0" g="1" b="0"/>
<color r="0" g="1" b="1"/>
<color r="0" g="0" b="1"/>
<color r="1" g="0" b="1"/>
</colortable><fonttable>
<font id="20" charset="x-mac-roman" name="Helvetica"/>
<font id="21" charset="x-mac-roman" name="Helvetica"/>
</fonttable><page
 id="168"
 BoundingBox="0 0 523 770"
 HeaderPosition="36"
 FooterPosition="36"
 PrintTrimMarks="yes"
 HeightPages="1"
 WidthPages="1"
><fragment
 id="100"
 BoundingBox="106.16 261.90 416.84 508.10"
 Z="98"
><n
 id="101"
 p="290.09 331.77"
 Z="99"
 AS="N"
/><n
 id="102"
 p="310.17 354.07"
 Z="100"
 AS="N"
/><n
 id="103"
 p="339.51 347.83"
 Z="101"
 AS="N"
/><n
 id="104"
 p="348.78 319.30"
 Z="102"
 AS="N"
/><n
 id="105"
 p="378.13 313.06"
 Z="103"
 AS="N"
/><n
 id="106"
 p="387.40 284.53"
 Z="104"
 AS="N"
/><n
 id="107"
 p="367.32 262.23"
 Z="105"
 AS="N"
/><n
 id="108"
 p="416.74 278.29"
 Z="106"
 AS="N"
/><n
 id="109"
 p="300.90 382.60"
 Z="107"
 AS="N"
/><n
 id="110"
 p="318.53 406.87"
 Z="108"
 AS="N"
/><n
 id="111"
 p="300.90 431.14"
 Z="109"
 AS="N"
/><n
 id="112"
 p="272.36 421.87"
 Z="110"
 AS="N"
/><n
 id="113"
 p="272.36 391.87"
 Z="111"
 AS="N"
/><n
 id="114"
 p="246.38 376.87"
 Z="112"
 AS="N"
/><n
 id="115"
 p="220.40 391.87"
 Z="113"
 AS="N"
/><n
 id="116"
 p="220.40 421.87"
 Z="114"
 AS="N"
/><n
 id="117"
 p="246.38 436.87"
 Z="115"
 AS="N"
/><n
 id="118"
 p="246.38 466.87"
 Z="116"
 AS="N"
/><n
 id="119"
 p="220.40 481.87"
 Z="117"
 AS="N"
/><n
 id="120"
 p="194.42 466.87"
 Z="118"
 AS="N"
/><n
 id="121"
 p="194.42 436.87"
 Z="119"
 AS="N"
/><n
 id="122"
 p="194.42 406.87"
 Z="120"
 AS="N"
/><n
 id="123"
 p="168.44 421.87"
 Z="121"
 AS="N"
/><n
 id="124"
 p="142.46 436.87"
 Z="122"
 AS="N"
/><n
 id="125"
 p="142.46 466.87"
 Z="123"
 AS="N"
/><n
 id="126"
 p="168.44 481.87"
 Z="124"
 AS="N"
/><n
 id="127"
 p="183.44 507.85"
 Z="125"
 AS="N"
/><n
 id="128"
 p="153.44 507.85"
 Z="126"
 AS="N"
/><n
 id="129"
 p="116.48 481.87"
 Z="127"
 Element="8"
 NumHydrogens="1"
 NeedsClean="yes"
 AS="N"
><t
 p="120.37 485.55"
 BoundingBox="106.16 478.19 119.97 485.76"
 LabelJustification="Right"
 Justification="Right"
 LabelAlignment="Right"
><s font="21" size="10" color="0" face="96">OH</s></t></n><n
 id="130"
 p="275.50 362.03"
 Z="128"
 AS="N"
/><n
 id="131"
 p="275.50 451.70"
 Z="129"
 AS="N"
/><b
 id="132"
 Z="130"
 B="101"
 E="102"
 BS="N"
/><b
 id="133"
 Z="131"
 B="102"
 E="103"
 BS="N"
/><b
 id="134"
 Z="132"
 B="103"
 E="104"
 BS="N"
/><b
 id="135"
 Z="133"
 B="104"
 E="105"
 BS="N"
/><b
 id="136"
 Z="134"
 B="105"
 E="106"
 Order="2"
 BS="N"
 BondCircularOrdering="135 0 138 137"
/><b
 id="137"
 Z="135"
 B="106"
 E="107"
 BS="N"
/><b
 id="138"
 Z="136"
 B="106"
 E="108"
 BS="N"
/><b
 id="139"
 Z="137"
 B="102"
 E="109"
 BS="N"
/><b
 id="140"
 Z="138"
 B="109"
 E="110"
 BS="N"
/><b
 id="141"
 Z="139"
 B="110"
 E="111"
 BS="N"
/><b
 id="142"
 Z="140"
 B="111"
 E="112"
 BS="N"
/><b
 id="143"
 Z="141"
 B="112"
 E="113"
 BS="N"
/><b
 id="144"
 Z="142"
 B="109"
 E="113"
 BS="N"
/><b
 id="145"
 Z="143"
 B="113"
 E="114"
 BS="N"
/><b
 id="146"
 Z="144"
 B="114"
 E="115"
 BS="N"
/><b
 id="147"
 Z="145"
 B="115"
 E="116"
 BS="N"
/><b
 id="148"
 Z="146"
 B="116"
 E="117"
 BS="N"
/><b
 id="149"
 Z="147"
 B="112"
 E="117"
 BS="N"
/><b
 id="150"
 Z="148"
 B="117"
 E="118"
 BS="N"
/><b
 id="151"
 Z="149"
 B="118"
 E="119"
 BS="N"
/><b
 id="152"
 Z="150"
 B="119"
 E="120"
 BS="N"
/><b
 id="153"
 Z="151"
 B="120"
 E="121"
 BS="N"
/><b
 id="154"
 Z="152"
 B="116"
 E="121"
 BS="N"
/><b
 id="155"
 Z="153"
 B="121"
 E="122"
 BS="N"
/><b
 id="156"
 Z="154"
 B="116"
 E="122"
 BS="N"
/><b
 id="157"
 Z="155"
 B="121"
 E="123"
 BS="N"
/><b
 id="158"
 Z="156"
 B="123"
 E="124"
 BS="N"
/><b
 id="159"
 Z="157"
 B="124"
 E="125"
 BS="N"
/><b
 id="160"
 Z="158"
 B="125"
 E="126"
 BS="N"
/><b
 id="161"
 Z="159"
 B="120"
 E="126"
 BS="N"
/><b
 id="162"
 Z="160"
 B="126"
 E="127"
 BS="N"
/><b
 id="163"
 Z="161"
 B="126"
 E="128"
 BS="N"
/><b
 id="164"
 Z="162"
 B="125"
 E="129"
 BS="N"
/><b
 id="165"
 Z="163"
 B="113"
 E="130"
 BS="N"
/><b
 id="166"
 Z="164"
 B="112"
 E="131"
 BS="N"
/></fragment></page></CDXML>
