# Supplementary material for: Investigating the anti-obesity potential of Nelumbo nucifera leaf bioactive compounds through machine learning and computational biology methods
Source: Front Pharmacol. 2024 Dec 18;15:1500865. doi: 10.3389/fphar.2024.1500865 (PMC11688479; doi:10.3389/fphar.2024.1500865)
Supplement: Supplementary file 2 [file DataSheet1.zip › structures/anonaine.cdxml]

<?xml version="1.0" encoding="UTF-8" ?>
<!DOCTYPE CDXML SYSTEM "http://www.cambridgesoft.com/xml/cdxml.dtd" >
<CDXML
 CreationProgram="ChemDraw 20.0.0.38"
 Name="anonaine.cdxml"
 BoundingBox="183.06 310.01 339.94 459.99"
 WindowPosition="0 0"
 WindowSize="0 0"
 FractionalWidths="yes"
 InterpretChemically="yes"
 ShowAtomQuery="yes"
 ShowAtomStereo="no"
 ShowAtomEnhancedStereo="yes"
 ShowAtomNumber="no"
 ShowResidueID="no"
 ShowBondQuery="yes"
 ShowBondRxn="yes"
 ShowBondStereo="no"
 ShowTerminalCarbonLabels="no"
 ShowNonTerminalCarbonLabels="no"
 HideImplicitHydrogens="no"
 LabelFont="21"
 LabelSize="10"
 LabelFace="96"
 CaptionFont="20"
 CaptionSize="12"
 HashSpacing="2.70"
 MarginWidth="2"
 LineWidth="1"
 BoldWidth="4"
 BondLength="30"
 BondSpacing="12"
 ChainAngle="120"
 LabelJustification="Auto"
 CaptionJustification="Left"
 AminoAcidTermini="HOH"
 ShowSequenceTermini="yes"
 ShowSequenceBonds="yes"
 ShowSequenceUnlinkedBranches="no"
 ResidueWrapCount="40"
 ResidueBlockCount="10"
 ResidueZigZag="yes"
 NumberResidueBlocks="no"
 PrintMargins="36 36 36 36"
 MacPrintInfo="000300000048004800000000030F022FFFEEFFEE033802410367057B03DF000200000048004800000000030F022F000100000064000000010001010100000001270F000100010000000000000000000000000002001901900000000000400000000000000000000100000000000000000000000000000000"
 ChemPropName=""
 ChemPropFormula="Chemical Formula: "
 ChemPropExactMass="Exact Mass: "
 ChemPropMolWt="Molecular Weight: "
 ChemPropMOverZ="m/z: "
 ChemPropAnalysis="Elemental Analysis: "
 ChemPropBoilingPt="Boiling Point: "
 ChemPropMeltingPt="Melting Point: "
 ChemPropCritTemp="Critical Temp: "
 ChemPropCritPres="Critical Pres: "
 ChemPropCritVol="Critical Vol: "
 ChemPropGibbs="Gibbs Energy: "
 ChemPropLogP="Log P: "
 ChemPropMR="MR: "
 ChemPropHenry="Henry&apos;s Law: "
 ChemPropEForm="Heat of Form: "
 ChemProptPSA="tPSA: "
 ChemPropID=""
 ChemPropFragmentLabel=""
 color="0"
 bgcolor="1"
 RxnAutonumberStart="1"
 RxnAutonumberConditions="no"
 RxnAutonumberStyle="Roman"
 RxnAutonumberFormat="(#)"
><colortable>
<color r="1" g="1" b="1"/>
<color r="0" g="0" b="0"/>
<color r="1" g="0" b="0"/>
<color r="1" g="1" b="0"/>
<color r="0" g="1" b="0"/>
<color r="0" g="1" b="1"/>
<color r="0" g="0" b="1"/>
<color r="1" g="0" b="1"/>
</colortable><fonttable>
<font id="20" charset="x-mac-roman" name="Helvetica"/>
<font id="21" charset="x-mac-roman" name="Helvetica"/>
</fonttable><page
 id="49"
 BoundingBox="0 0 523 770"
 HeaderPosition="36"
 FooterPosition="36"
 PrintTrimMarks="yes"
 HeightPages="1"
 WidthPages="1"
><fragment
 id="47"
 BoundingBox="183.06 310.01 339.94 459.99"
 Z="1"
><n
 id="1"
 p="339.44 403.04"
 Z="2"
 AS="N"
/><n
 id="2"
 p="339.44 433.04"
 Z="3"
 AS="N"
/><n
 id="3"
 p="313.46 448.04"
 Z="4"
 Element="7"
 NumHydrogens="1"
 NeedsClean="yes"
 AS="N"
><t
 p="309.85 451.62"
 BoundingBox="310.61 444.45 316.33 459.99"
 LabelJustification="Left"
 LabelAlignment="Below"
 LineStarts="2 3"
><s font="21" size="10" color="0" face="96">NH</s></t></n><n
 id="4"
 p="287.48 433.04"
 Z="5"
 AS="N"
/><n
 id="5"
 p="261.50 448.04"
 Z="6"
 AS="N"
/><n
 id="6"
 p="235.52 433.04"
 Z="7"
 AS="N"
/><n
 id="7"
 p="209.54 448.04"
 Z="8"
 AS="N"
/><n
 id="8"
 p="183.56 433.04"
 Z="9"
 AS="N"
/><n
 id="9"
 p="183.56 403.04"
 Z="10"
 AS="N"
/><n
 id="10"
 p="209.54 388.04"
 Z="11"
 AS="N"
/><n
 id="11"
 p="235.52 403.04"
 Z="12"
 AS="N"
/><n
 id="12"
 p="261.50 388.04"
 Z="13"
 AS="N"
/><n
 id="13"
 p="287.48 403.04"
 Z="14"
 AS="N"
/><n
 id="14"
 p="313.46 388.04"
 Z="15"
 AS="N"
/><n
 id="15"
 p="313.46 358.04"
 Z="16"
 AS="N"
/><n
 id="16"
 p="287.48 343.04"
 Z="17"
 AS="N"
/><n
 id="17"
 p="261.50 358.04"
 Z="18"
 AS="N"
/><n
 id="18"
 p="239.21 337.96"
 Z="19"
 Element="8"
 NumHydrogens="0"
 NeedsClean="yes"
 AS="N"
><t
 p="235.32 341.65"
 BoundingBox="235.71 334.28 242.70 341.86"
 LabelJustification="Left"
><s font="21" size="10" color="0" face="96">O</s></t></n><n
 id="19"
 p="251.41 310.56"
 Z="20"
 AS="N"
/><n
 id="20"
 p="281.24 313.69"
 Z="21"
 Element="8"
 NumHydrogens="0"
 NeedsClean="yes"
 AS="N"
><t
 p="277.35 317.38"
 BoundingBox="277.74 310.01 284.74 317.59"
 LabelJustification="Left"
><s font="21" size="10" color="0" face="96">O</s></t></n><b
 id="22"
 Z="22"
 B="1"
 E="2"
 BS="N"
/><b
 id="23"
 Z="23"
 B="2"
 E="3"
 BS="N"
/><b
 id="24"
 Z="24"
 B="3"
 E="4"
 BS="N"
/><b
 id="25"
 Z="25"
 B="4"
 E="5"
 BS="N"
/><b
 id="26"
 Z="26"
 B="5"
 E="6"
 BS="N"
/><b
 id="27"
 Z="27"
 B="6"
 E="7"
 Order="2"
 BS="N"
 BondCircularOrdering="26 32 28 0"
/><b
 id="28"
 Z="28"
 B="7"
 E="8"
 BS="N"
/><b
 id="29"
 Z="29"
 B="8"
 E="9"
 Order="2"
 BS="N"
 BondCircularOrdering="0 28 30 0"
/><b
 id="30"
 Z="30"
 B="9"
 E="10"
 BS="N"
/><b
 id="31"
 Z="31"
 B="10"
 E="11"
 Order="2"
 BS="N"
 BondCircularOrdering="0 30 32 33"
/><b
 id="32"
 Z="32"
 B="6"
 E="11"
 BS="N"
/><b
 id="33"
 Z="33"
 B="11"
 E="12"
 BS="N"
/><b
 id="34"
 Z="34"
 B="12"
 E="13"
 Order="2"
 BS="N"
 BondCircularOrdering="41 33 35 36"
/><b
 id="35"
 Z="35"
 B="4"
 E="13"
 BS="N"
/><b
 id="36"
 Z="36"
 B="13"
 E="14"
 BS="N"
/><b
 id="37"
 Z="37"
 B="1"
 E="14"
 BS="N"
/><b
 id="38"
 Z="38"
 B="14"
 E="15"
 Order="2"
 BS="N"
 BondCircularOrdering="36 37 0 39"
/><b
 id="39"
 Z="39"
 B="15"
 E="16"
 BS="N"
/><b
 id="40"
 Z="40"
 B="16"
 E="17"
 Order="2"
 BS="N"
 BondCircularOrdering="39 45 42 41"
/><b
 id="41"
 Z="41"
 B="12"
 E="17"
 BS="N"
/><b
 id="42"
 Z="42"
 B="17"
 E="18"
 BS="N"
/><b
 id="43"
 Z="43"
 B="18"
 E="19"
 BS="N"
/><b
 id="44"
 Z="44"
 B="19"
 E="20"
 BS="N"
/><b
 id="45"
 Z="45"
 B="16"
 E="20"
 BS="N"
/></fragment></page></CDXML>
